# Supplementary material for: Identification of Key Differentially Expressed Genes in Arabidopsis thaliana Under Short- and Long-Term High Light Stress
Source: Int J Mol Sci. 2025 Aug 12;26(16):7790. doi: 10.3390/ijms26167790 (PMC12386182; doi:10.3390/ijms26167790)
Supplement: Supplementary file 1 [file ijms-26-07790-s001.zip]

Archive with 7 entries (7 files):
- Supplementary File S1.zip
- Supplementary File S2.pdf
- Supplementary File S3.pdf
- Supplementary File S4.zip
- Supplementary File S5.zip
- Supplementary File S6.xlsx
- Supplementary File S7.xlsx
