# Supplementary material for: Identification of Key Differentially Expressed Genes in Arabidopsis thaliana Under Short- and Long-Term High Light Stress
Source: Int J Mol Sci. 2025 Aug 12;26(16):7790. doi: 10.3390/ijms26167790 (PMC12386182; doi:10.3390/ijms26167790)
Supplement: Supplementary file 1 [file ijms-26-07790-s001.zip › Supplementary File S6.xlsx]

## Sheet: info
Supplementary File 6 Detailed information on the selected experiments included in our analysis
GEO/SRA identifier	Corresponding article	DOI link	High light treatment duration	Total number of RNAseq libraries	Number of libraries per single condition	Number of control groups	Number of high light groups	Tissue of plants	Plants age, days	Year of data submission	Day length of plant growth	Control light intensity, µmol m⁻² s⁻¹	High light treatment intensity, µmol m⁻² s⁻¹	High light treatment periodicity	Growth place (pot, expanded clay, etc)	Growing supplements	Watering conditions	Spectrum of light	Temperature
GSE111062	Huang J, Zhao X, Chory J. The Arabidopsis Transcriptome Responds Specifically and Dynamically to High Light Stress. Cell Rep 2019 Dec 17;29(12):4186-4199.e3. PMID: 31851942	https://doi.org/10.1016/j.celrep.2019.11.051	30 minutes; 6 hours; 12 hours; 1 day; 2 days; 3 days	24	2	6	6	Seedling	7	2019	Constant light of 60 µmol m⁻² s⁻¹	60	1200	Continuous	not specified	1/2 LS medium with 0.8% micropropagation agar.	not specified	Broad light spectre from lamps	22°C
GSE117296	Zandalinas SI, Sengupta S, Burks D, Azad RK et al. Identification and characterization of a core set of ROS wave-associated transcripts involved in the systemic acquired acclimation response of Arabidopsis to excess light. Plant J 2019 Apr;98(1):126-141. PMID: 30556340	https://doi.org/10.1111/tpj.14205	2 minutes; 4 minutes; 8 minutes	24	3	2	6	Leaf (local / systemic)	25	2018	Short-day conditions (8 hours of light and 16 hours of darkness)	50	2000	Continuous	Peat pellets (Jiffy-7)	not specified	not specified	Gooseneck light source (ACE I; Schott); broad spectrum of light	23°C
GSE117298	Zandalinas SI, Sengupta S, Burks D, Azad RK et al. Identification and characterization of a core set of ROS wave-associated transcripts involved in the systemic acquired acclimation response of Arabidopsis to excess light. Plant J 2019 Apr;98(1):126-141. PMID: 30556340	https://doi.org/10.1111/tpj.14205	8 minutes	12	3	2	2	Leaf (local / systemic)	25	2018	Short-day conditions (8 hours of light and 16 hours of darkness)	50	2000	Continuous	Peat pellets (Jiffy-7)	not specified	not specified	Gooseneck light source (ACE I; Schott); broad spectrum of light	23°C
GSE132626	Weise SE, Liu T, Childs KL, Preiser AL et al. Transcriptional Regulation of the Glucose-6-Phosphate/Phosphate Translocator 2 Is Related to Carbon Exchange Across the Chloroplast Envelope. Front Plant Sci 2019;10:827. PMID: 31316533	https://doi.org/10.3389/fpls.2019.00827	5 minutes; 30 minutes; 1 hour; 2 hours; 4 hours	18	3	1	5	Leaf	15	2019	12-hour photoperiod (12 hours of light and 12 hours of darkness)	120	500	Continuous	Plants were germinated on rockwool plugs and moved to a hydroponic system.	1/2 Hoagland’s solution	Hydroponically watered	Fluorescently lit growth chamber (LI-COR 6800-03, LI-COR 6400-18A); combination of 50% red (620–700 nm) and 50% blue actinic light (400–500 nm)	23°C
GSE134391	Balfagón D, Sengupta S, Gómez-Cadenas A, Fritschi FB et al. Jasmonic Acid Is Required for Plant Acclimation to a Combination of High Light and Heat Stress. Plant Physiol 2019 Dec;181(4):1668-1682. PMID: 31594842	https://doi.org/10.1104/pp.19.00956	7 hours	6	3	1	1	Leaf	30	2019	12-hour photoperiod: 12 hours of light (7 AM - 7 PM) and 12 hours of darkness (7 PM - 7AM)	50	600	Continuous	Peat pellets (Jiffy-7)	not specified	from pellets	Broad light spectre from Philips F5H3/TL84/HO/ALTO lamps	22°C
GSE137650	NO	NO	6 hours; 1.25 days	15	3	3	2	Leaf	21	2022	12-hour photoperiod (12 hours of light and 12 hours of darkness)	125	500	Continuous	9x9 cm pots	not specified	not specified	not specified	22°C
GSE138196	Zandalinas SI, Fichman Y, Devireddy AR, Sengupta S et al. Systemic signaling during abiotic stress combination in plants. Proc Natl Acad Sci U S A 2020 Jun 16;117(24):13810-13820. PMID: 32471943	https://doi.org/10.1073/pnas.2005077117	2 minutes; 8 minutes	18	3	2	4	Leaf	28	2020	Long-day conditions (16 hours of light and 8 hours of darkness)	50	1700	Continuous	Peat pellets (Jiffy-7)	not specified	not specified	White spectre; ColdVision fiber optic LED	23°C
GSE141916	Fichman Y, Zandalinas SI, Sengupta S, Burks D et al. MYB30 Orchestrates Systemic Reactive Oxygen Signaling and Plant Acclimation. Plant Physiol 2020 Oct;184(2):666-675. PMID: 32699028	https://doi.org/10.1104/pp.20.00859	2 minutes; 8 minutes; 30 minutes	24	3	2	6	Leaf (local / systemic)	28	2020	10-hour light/14-hour dark regime	50	1700	Continuous	Peat pellets (Jiffy International)	not specified	not specified	White spectre; ColdVision fiber optic LED	21°C
GSE147962	Zandalinas SI, Sengupta S, Fritschi FB, Azad RK et al. The impact of multifactorial stress combination on plant growth and survival. New Phytol 2021 May;230(3):1034-1048. PMID: 33496342	https://doi.org/10.1111/nph.17232	1.5 hours	6	3	1	1	Seedling	10	2020	Long-day conditions (16 hours of light and 8 hours of darkness)	50	700	Continuous	Peat pellets (Jiffy-7)	not specified	not specified	not specified	21°C
GSE158898	Alvarez‐Fernandez, R., Penfold, C. A., Galvez‐Valdivieso, G., Exposito‐Rodriguez et al. Time‐series transcriptomics reveals a BBX32‐directed control of acclimation to high light in mature Arabidopsis leaves. Plant J 2021, 107(5), 1363-1386. PMID: 34160110	https://doi.org/10.1111/tpj.15384	3.5 hours	8	4	1	1	Leaf	35	2021	Short-day conditions (8 hours of light and 16 hours of darkness)	150	1100	Continuous	not specified	not specified	not specified	White light emitting diode (LED) array (Isolight 4000; Technologica Ltd, Colchester, UK)	21°C
GSE201015	Smith AB, Ganguly DR, Moore M, Bowerman AF et al. Dynamics of mRNA fate during light stress and recovery: from transcription to stability and translation. Plant J 2024 Feb;117(3):818-839. PMID: 37947266	https://doi.org/10.1111/tpj.16531	30 minutes; 1 hour	9	3	1	2	Leaf	21	2022	12-hour photoperiod (12 hours of light and 12 hours of darkness)	100	1000	Continuous	Moist soil	Osmocote Exact Mini slow-release fertiliser at 1 g L-1 dry volume of soil and 1 L of 0.3% (v/v) AzaMax (Organic Crop Protectants, Pad- stow, NSW, Australia)	Plants were watered to saturation the day preceding light stress application	Broad spectrum from mixture of 250 W metal halide (MH 250 W/U; Venture Lighting, Solon, Ohio, USA) and high-pressure sodium lamps (SON-T 250 W E E40 SL/12; Phillips, Amsterdam, Netherlands)	21°C
GSE208563	Schröder P, Hsu BY, Gutsche N, Winkler JB et al. B-GATA factors are required to repress high-light stress responses in Marchantia polymorpha and Arabidopsis thaliana. Plant Cell Environ 2023 Aug;46(8):2376-2390. PMID: 37254806	https://doi.org/10.1111/pce.14629	6 hours	6	3	1	1	Seedling	7	2023	Long-day conditions (16 hours of light and 8 hours of darkness)	100	1200	Continuous	not specified	½ Murashige & Skoog medium containing 0.8% plant agar	not specified	White light (L58W/830, Lumiluxwarm white, 5200 lm, Osram)	22°C
GSE60865	Suzuki N, Devireddy AR, Inupakutika MA, Baxter A et al. Ultra-fast alterations in mRNA levels uncover multiple players in light stress acclimation in plants. Plant J 2015 Nov;84(4):760-72. PMID: 26408339	https://doi.org/10.1111/tpj.13039	20 seconds; 60 seconds	9	3	1	2	Seedling	21	2016	Constant light of 50 µmol m⁻² s⁻¹	50	1000	Continuous	Peat pellets (Jiffy-7) or soil mixture (MetroMix 200, SUN GRO) in 9 x 9 x 6 cm3 pots covered with a fiberglass screen net	not specified	not specified	White light from goose neck bulb (ACE I; Schott)	23°C
GSE236872	Araguirang, G. E., Venn, B., Kelber, N. M., Feil, R. et al. Spliceosomal complex components are critical for adjusting the C: N balance during high‐light acclimation. Plant J 2024, 119(1), 153-175. PMID: 38593295	https://doi.org/10.1111/tpj.16751	4 hours; 8 hours; 16 hours	8	2	1	3	Leaf	28	2024	10-hour light/14-hour dark regime	100	500	Continuous	Agar plates	½ Murashige & Skoog medium	not specified	Conviron GEN1000 (Canada) growth chamber equipped with a white LED light source	22°C
GSE242435	Balfagón, D., Pascual, L. S., Sengupta, S., Halliday, K. J. et al. WRKY48 negatively regulates plant acclimation to a combination of high light and heat stress. Plant J 2024, 117(6), 1642-1655.	https://doi.org/10.1111/tpj.16658	8 hours	6	3	1	1	Leaf	30	2024	12-hour photoperiod: 12 hours of light (7 AM - 7 PM) and 12 hours of darkness (7 PM - 7AM)	50	900	Continuous	Peat pellets (Jiffy-7)	not specified	not specified	not specified	23°C
GSE251796	Shekhawat K, Veluchamy A, Fatima A, García-Ramírez GX et al. Microbe-induced coordination of plant iron-sulfur metabolism enhances high-light-stress tolerance of Arabidopsis. Plant Commun 2024 Nov 11;5(11):101012. PMID: 38956873	https://doi.org/10.1016/j.xplc.2024.101012	1 hour; 24 hours; 5 days	17	2 or 3	3	3	Seedling	7	2024	Long-day conditions (16 hours of light and 8 hours of darkness)	130	1050	Continuous	Agar plates	½ Murashige & Skoog medium	not specified	Broad spectrum including UV-A, UV-B, UV-C, blue light, red light, and far red light	22°C
GSE268410	Scherer V, Bellin L, Schwenkert S, Lehmann M et al. Uracil phosphoribosyltransferase is required to establish a functional cytochrome b(6)f complex. Plant J 2024 Nov;120(3):1064-1078. PMID: 39323000	https://doi.org/10.1111/tpj.17036	3 hours	6	3	1	1	Leaf	28 - 35	2024	10-hour light/14-hour dark regime	120	1000	Continuous	Soil	not specified	not specified	not specified	21°C
GSE277977	Kılıç, M., Gollan, P. J., Aro, E. M., & Rintamäki, E. Jasmonic acid signaling and glutathione coordinate plant recovery from high light stress. bioRxiv, 2024-10.	https://doi.org/10.1101/2024.10.16.618759	15 minutes; 1 hours	9	3	1	2	Leaf	35 - 42	2024	Short-day conditions (8 hours of light and 16 hours of darkness)	100	1000	Continuous	Phytotron growth chamber	not specified	60% humidity	White light from OSRAM PowerStar HQIT 400/D metal halide lamps, 5500 K (Osram, Munich, Germany)	23°C
PRJNA699408	Gawroński, P., Enroth, C., Kindgren, P., Marquardt, S. et al. Light-dependent translation change of Arabidopsis psbA correlates with RNA structure alterations at the translation initiation region. Cells 2021, 10(2), 322.	https://doi.org/10.3390/cells10020322	4 hours + 4 hours next day	6	3	1	1	Leaf	49	2021	Short-day conditions (8 hours of light and 16 hours of darkness)	150	1200	4 hours high light; 16 hours dark; 4 hours high light	Growing chamber	not specified	not specified	White light, SL 3500-W-D LED lamp (Photon Systems Instruments, Drasov, Czech Republic)	20°C
PRJNA817005	Balcke, G. U., Vahabi, K., Giese, J., Finkemeier, I., & Tissier, A. Coordinated metabolic adaptation of Arabidopsis thaliana to high light. Plant J 2024, 120(1), 387-405.	https://doi.org/10.1111/tpj.16992	2 minutes; 10 minutes; 30 minutes; 1 hour; 3 hours; 1 day; 3 days	45	3	8	7	Seedling	49	2022	Short-day conditions (8 hours of light and 16 hours of darkness) for 7 weeks of growth; after control samples were transferred into long-day conditions (16 hours light period)	130	1330	Continuous	not specified	not specified	70% humidity	White light from mobile LED-light panels (Rhenac GreenTech AG, Hennef, Germany), 230–1000 nm wavelengths	20°C
PRJNA899318	Zhang, M., Zeng, Y., Peng, R., Dong, J. et al. N6-methyladenosine RNA modification regulates photosynthesis during photodamage in plants. Nature Communications 2022, 13(1), 7441.	https://doi.org/10.1038/s41467-022-35146-z	4 hours	4	2	1	1	Seedling	7	2022	12-hour photoperiod (12 hours of light and 12 hours of darkness)	120	1000	Continuous	Soil in a growth chamber	not specified	60% humidity	not specified	21°C
