# Supplementary material for: Identification of Key Differentially Expressed Genes in Arabidopsis thaliana Under Short- and Long-Term High Light Stress
Source: Int J Mol Sci. 2025 Aug 12;26(16):7790. doi: 10.3390/ijms26167790 (PMC12386182; doi:10.3390/ijms26167790)
Supplement: Supplementary file 1 [file ijms-26-07790-s001.zip › Supplementary File S7.xlsx]

## Sheet: Quality_control
Supplementary File 7 quality control of RNA seq alignments of analyzed high light experiments for A. thaliana
Experiment	Sample Name	Uniquely Mapped	High Quality Rate	Exonic Rate	Total Reads
GSE111062	SRR6767657_GSM3021238_HL72h2_Arabidopsis_thaliana_RNA-Seq	0.967435	0.942879	0.950611	18996894
GSE111062	SRR6767652_GSM3021233_HL24h1_Arabidopsis_thaliana_RNA-Seq	0.966084	0.939556	0.951565	26975757
GSE111062	SRR6767656_GSM3021237_HL72h1_Arabidopsis_thaliana_RNA-Seq	0.965911	0.940183	0.948343	15186065
GSE111062	SRR6767655_GSM3021236_HL48h2_Arabidopsis_thaliana_RNA-Seq	0.962328	0.93309	0.949263	27671313
GSE111062	SRR6767654_GSM3021235_HL48h1_Arabidopsis_thaliana_RNA-Seq	0.962211	0.932348	0.948571	28112774
GSE111062	SRR6767635_GSM3021218_GL6h2_Arabidopsis_thaliana_RNA-Seq	0.961871	0.932211	0.945108	18444108
GSE111062	SRR6767644_GSM3021225_GL72h1_Arabidopsis_thaliana_RNA-Seq	0.961496	0.933173	0.947657	18978762
GSE111062	SRR6767645_GSM3021226_GL72h2_Arabidopsis_thaliana_RNA-Seq	0.96092	0.931778	0.947123	18025209
GSE111062	SRR6767649_GSM3021230_HL6h2_Arabidopsis_thaliana_RNA-Seq	0.960664	0.931114	0.951203	32035326
GSE111062	SRR6767650_GSM3021231_HL12h1_Arabidopsis_thaliana_RNA-Seq	0.959908	0.930332	0.952862	33106188
GSE111062	SRR6767634_GSM3021217_GL6h1_Arabidopsis_thaliana_RNA-Seq	0.958596	0.926007	0.942511	26192771
GSE111062	SRR6767636_GSM3021219_GL12h1_Arabidopsis_thaliana_RNA-Seq	0.957794	0.926006	0.945436	28591020
GSE111062	SRR6767651_GSM3021232_HL12h2_Arabidopsis_thaliana_RNA-Seq	0.957628	0.925754	0.951905	31107169
GSE111062	SRR6767643_GSM3021224_GL48h2_Arabidopsis_thaliana_RNA-Seq	0.95666	0.92444	0.94564	30262852
GSE111062	SRR6767640_GSM3021222_GL24h2_Arabidopsis_thaliana_RNA-Seq	0.956307	0.923023	0.945434	28887730
GSE111062	SRR6767633_GSM3021216_GL0.5h2_Arabidopsis_thaliana_RNA-Seq	0.955494	0.921387	0.942276	22575106
GSE111062	SRR6767639_GSM3021221_GL24h1_Arabidopsis_thaliana_RNA-Seq	0.953873	0.918144	0.944596	27980009
GSE111062	SRR6767637_GSM3021220_GL12h2_Arabidopsis_thaliana_RNA-Seq	0.953806	0.918197	0.94545	27131860
GSE111062	SRR6767632_GSM3021215_GL0.5h1_Arabidopsis_thaliana_RNA-Seq	0.95228	0.915261	0.942281	20897972
GSE111062	SRR6767648_GSM3021229_HL6h1_Arabidopsis_thaliana_RNA-Seq	0.951874	0.912378	0.946264	30217049
GSE111062	SRR6767647_GSM3021228_HL0.5h2_Arabidopsis_thaliana_RNA-Seq	0.950205	0.910297	0.940119	28519450
GSE111062	SRR6767642_GSM3021223_GL48h1_Arabidopsis_thaliana_RNA-Seq	0.948527	0.907892	0.940976	27840966
GSE111062	SRR6767653_GSM3021234_HL24h2_Arabidopsis_thaliana_RNA-Seq	0.941851	0.89224	0.942236	30810965
GSE111062	SRR6767646_GSM3021227_HL0.5h1_Arabidopsis_thaliana_RNA-Seq	0.939446	0.888709	0.934902	27315202
GSE117296	SRR7536032_GSM3290618_Col_Highlight_8min_Systemic_Leaf_rep_3_Arabidopsis_thaliana_RNA-Seq	0.969927	0.944125	0.936748	7367954
GSE117296	SRR7536033_GSM3290618_Col_Highlight_8min_Systemic_Leaf_rep_3_Arabidopsis_thaliana_RNA-Seq	0.969864	0.944135	0.936817	7295048
GSE117296	SRR7536031_GSM3290618_Col_Highlight_8min_Systemic_Leaf_rep_3_Arabidopsis_thaliana_RNA-Seq	0.969694	0.943912	0.936869	7291294
GSE117296	SRR7536030_GSM3290618_Col_Highlight_8min_Systemic_Leaf_rep_3_Arabidopsis_thaliana_RNA-Seq	0.969625	0.943736	0.936967	7492214
GSE117296	SRR7536026_GSM3290617_Col_Highlight_8min_Local_Leaf_rep_3_Arabidopsis_thaliana_RNA-Seq	0.969524	0.943464	0.935656	7115502
GSE117296	SRR7536027_GSM3290617_Col_Highlight_8min_Local_Leaf_rep_3_Arabidopsis_thaliana_RNA-Seq	0.969368	0.943234	0.935454	6935864
GSE117296	SRR7536028_GSM3290617_Col_Highlight_8min_Local_Leaf_rep_3_Arabidopsis_thaliana_RNA-Seq	0.969357	0.943165	0.935716	6996818
GSE117296	SRR7536029_GSM3290617_Col_Highlight_8min_Local_Leaf_rep_3_Arabidopsis_thaliana_RNA-Seq	0.969296	0.94325	0.9358	6944938
GSE117296	SRR7535960_GSM3290600_Col_Highlight_4min_Systemic_Leaf_rep_1_Arabidopsis_thaliana_RNA-Seq	0.96893	0.942219	0.936836	6901141
GSE117296	SRR7536023_GSM3290616_Col_Highlight_4min_Systemic_Leaf_rep_3_Arabidopsis_thaliana_RNA-Seq	0.968916	0.942159	0.936088	6280332
GSE117296	SRR7535958_GSM3290600_Col_Highlight_4min_Systemic_Leaf_rep_1_Arabidopsis_thaliana_RNA-Seq	0.968885	0.942115	0.937053	7031883
GSE117296	SRR7535957_GSM3290599_Col_Highlight_4min_Local_Leaf_rep_1_Arabidopsis_thaliana_RNA-Seq	0.968795	0.941943	0.936128	5401637
GSE117296	SRR7535961_GSM3290600_Col_Highlight_4min_Systemic_Leaf_rep_1_Arabidopsis_thaliana_RNA-Seq	0.968776	0.942003	0.937083	6851093
GSE117296	SRR7536022_GSM3290616_Col_Highlight_4min_Systemic_Leaf_rep_3_Arabidopsis_thaliana_RNA-Seq	0.968748	0.941857	0.935414	6452151
GSE117296	SRR7536024_GSM3290616_Col_Highlight_4min_Systemic_Leaf_rep_3_Arabidopsis_thaliana_RNA-Seq	0.968695	0.941816	0.935568	6335410
GSE117296	SRR7535956_GSM3290599_Col_Highlight_4min_Local_Leaf_rep_1_Arabidopsis_thaliana_RNA-Seq	0.968626	0.941738	0.936048	5464137
GSE117296	SRR7535959_GSM3290600_Col_Highlight_4min_Systemic_Leaf_rep_1_Arabidopsis_thaliana_RNA-Seq	0.968609	0.941662	0.9367	6849907
GSE117296	SRR7536025_GSM3290616_Col_Highlight_4min_Systemic_Leaf_rep_3_Arabidopsis_thaliana_RNA-Seq	0.968605	0.941655	0.935741	6282089
GSE117296	SRR7535955_GSM3290599_Col_Highlight_4min_Local_Leaf_rep_1_Arabidopsis_thaliana_RNA-Seq	0.968557	0.941622	0.936204	5418062
GSE117296	SRR7536003_GSM3290611_Col_Control_0min_Local_Leaf_rep_3_Arabidopsis_thaliana_RNA-Seq	0.968538	0.941184	0.936662	7354695
GSE117296	SRR7536005_GSM3290611_Col_Control_0min_Local_Leaf_rep_3_Arabidopsis_thaliana_RNA-Seq	0.968426	0.941055	0.936876	7345761
GSE117296	SRR7535954_GSM3290599_Col_Highlight_4min_Local_Leaf_rep_1_Arabidopsis_thaliana_RNA-Seq	0.96841	0.941362	0.936585	5548030
GSE117296	SRR7536004_GSM3290611_Col_Control_0min_Local_Leaf_rep_3_Arabidopsis_thaliana_RNA-Seq	0.968397	0.941015	0.936689	7415051
GSE117296	SRR7536002_GSM3290611_Col_Control_0min_Local_Leaf_rep_3_Arabidopsis_thaliana_RNA-Seq	0.968251	0.940669	0.936726	7561610
GSE117296	SRR7536018_GSM3290615_Col_Highlight_4min_Local_Leaf_rep_3_Arabidopsis_thaliana_RNA-Seq	0.968044	0.940355	0.935561	6307230
GSE117296	SRR7535999_GSM3290610_Col_Highlight_8min_Systemic_Leaf_rep_2_Arabidopsis_thaliana_RNA-Seq	0.967881	0.939959	0.935127	5798012
GSE117296	SRR7536001_GSM3290610_Col_Highlight_8min_Systemic_Leaf_rep_2_Arabidopsis_thaliana_RNA-Seq	0.967737	0.939817	0.934551	5790525
GSE117296	SRR7536011_GSM3290613_Col_Highlight_2min_Local_Leaf_rep_3_Arabidopsis_thaliana_RNA-Seq	0.967733	0.939292	0.92987	5731892
GSE117296	SRR7535939_GSM3290595_Col_Control_0min_Local_Leaf_rep_1_Arabidopsis_thaliana_RNA-Seq	0.967704	0.939847	0.935131	5530448
GSE117296	SRR7536020_GSM3290615_Col_Highlight_4min_Local_Leaf_rep_3_Arabidopsis_thaliana_RNA-Seq	0.967641	0.93983	0.935363	6193845
GSE117296	SRR7536021_GSM3290615_Col_Highlight_4min_Local_Leaf_rep_3_Arabidopsis_thaliana_RNA-Seq	0.967639	0.939877	0.935327	6162191
GSE117296	SRR7536000_GSM3290610_Col_Highlight_8min_Systemic_Leaf_rep_2_Arabidopsis_thaliana_RNA-Seq	0.967633	0.939663	0.934995	5825806
GSE117296	SRR7536019_GSM3290615_Col_Highlight_4min_Local_Leaf_rep_3_Arabidopsis_thaliana_RNA-Seq	0.967588	0.9397	0.935443	6154070
GSE117296	SRR7535941_GSM3290595_Col_Control_0min_Local_Leaf_rep_1_Arabidopsis_thaliana_RNA-Seq	0.96756	0.939609	0.934919	5529921
GSE117296	SRR7535938_GSM3290595_Col_Control_0min_Local_Leaf_rep_1_Arabidopsis_thaliana_RNA-Seq	0.967469	0.93952	0.935133	5679061
GSE117296	SRR7535940_GSM3290595_Col_Control_0min_Local_Leaf_rep_1_Arabidopsis_thaliana_RNA-Seq	0.96746	0.939527	0.935156	5572246
GSE117296	SRR7535998_GSM3290610_Col_Highlight_8min_Systemic_Leaf_rep_2_Arabidopsis_thaliana_RNA-Seq	0.967437	0.939234	0.935119	5947090
GSE117296	SRR7536013_GSM3290613_Col_Highlight_2min_Local_Leaf_rep_3_Arabidopsis_thaliana_RNA-Seq	0.967267	0.938555	0.93	5736632
GSE117296	SRR7536012_GSM3290613_Col_Highlight_2min_Local_Leaf_rep_3_Arabidopsis_thaliana_RNA-Seq	0.967199	0.938297	0.929853	5772866
GSE117296	SRR7536010_GSM3290613_Col_Highlight_2min_Local_Leaf_rep_3_Arabidopsis_thaliana_RNA-Seq	0.967076	0.938118	0.929782	5869963
GSE117296	SRR7536009_GSM3290612_Col_Control_0min_Systemic_Leaf_rep_3_Arabidopsis_thaliana_RNA-Seq	0.967057	0.938552	0.936483	7125416
GSE117296	SRR7536008_GSM3290612_Col_Control_0min_Systemic_Leaf_rep_3_Arabidopsis_thaliana_RNA-Seq	0.967045	0.938455	0.936506	7171513
GSE117296	SRR7535948_GSM3290597_Col_Highlight_2min_Local_Leaf_rep_1_Arabidopsis_thaliana_RNA-Seq	0.966993	0.938174	0.928139	5475075
GSE117296	SRR7536007_GSM3290612_Col_Control_0min_Systemic_Leaf_rep_3_Arabidopsis_thaliana_RNA-Seq	0.966958	0.938314	0.936479	7119755
GSE117296	SRR7536006_GSM3290612_Col_Control_0min_Systemic_Leaf_rep_3_Arabidopsis_thaliana_RNA-Seq	0.966868	0.938304	0.93668	7316620
GSE117296	SRR7535947_GSM3290597_Col_Highlight_2min_Local_Leaf_rep_1_Arabidopsis_thaliana_RNA-Seq	0.966618	0.937459	0.928154	5436613
GSE117296	SRR7535946_GSM3290597_Col_Highlight_2min_Local_Leaf_rep_1_Arabidopsis_thaliana_RNA-Seq	0.966584	0.937539	0.928575	5633564
GSE117296	SRR7535949_GSM3290597_Col_Highlight_2min_Local_Leaf_rep_1_Arabidopsis_thaliana_RNA-Seq	0.966567	0.937443	0.928004	5438706
GSE117296	SRR7535973_GSM3290603_Col_Control_0min_Local_Leaf_rep_2_Arabidopsis_thaliana_RNA-Seq	0.965874	0.936176	0.936086	6998742
GSE117296	SRR7535972_GSM3290603_Col_Control_0min_Local_Leaf_rep_2_Arabidopsis_thaliana_RNA-Seq	0.965845	0.93611	0.935799	7051207
GSE117296	SRR7535970_GSM3290603_Col_Control_0min_Local_Leaf_rep_2_Arabidopsis_thaliana_RNA-Seq	0.965637	0.93582	0.935597	7192438
GSE117296	SRR7535971_GSM3290603_Col_Control_0min_Local_Leaf_rep_2_Arabidopsis_thaliana_RNA-Seq	0.965449	0.935474	0.935871	6997684
GSE117296	SRR7535953_GSM3290598_Col_Highlight_2min_Systemic_Leaf_rep_1_Arabidopsis_thaliana_RNA-Seq	0.9653	0.934445	0.931538	6425374
GSE117296	SRR7535952_GSM3290598_Col_Highlight_2min_Systemic_Leaf_rep_1_Arabidopsis_thaliana_RNA-Seq	0.96501	0.933873	0.931177	6494063
GSE117296	SRR7535950_GSM3290598_Col_Highlight_2min_Systemic_Leaf_rep_1_Arabidopsis_thaliana_RNA-Seq	0.96492	0.933864	0.931598	6608471
GSE117296	SRR7535951_GSM3290598_Col_Highlight_2min_Systemic_Leaf_rep_1_Arabidopsis_thaliana_RNA-Seq	0.964899	0.933872	0.931463	6424771
GSE117296	SRR7535969_GSM3290602_Col_Highlight_8min_Systemic_Leaf_rep_1_Arabidopsis_thaliana_RNA-Seq	0.964726	0.9338	0.934505	6795646
GSE117296	SRR7535968_GSM3290602_Col_Highlight_8min_Systemic_Leaf_rep_1_Arabidopsis_thaliana_RNA-Seq	0.96464	0.933685	0.934424	6836152
GSE117296	SRR7535966_GSM3290602_Col_Highlight_8min_Systemic_Leaf_rep_1_Arabidopsis_thaliana_RNA-Seq	0.964505	0.933481	0.93472	6953636
GSE117296	SRR7535967_GSM3290602_Col_Highlight_8min_Systemic_Leaf_rep_1_Arabidopsis_thaliana_RNA-Seq	0.96441	0.933216	0.93465	6791887
GSE117296	SRR7535989_GSM3290607_Col_Highlight_4min_Local_Leaf_rep_2_Arabidopsis_thaliana_RNA-Seq	0.964047	0.932588	0.93545	5774431
GSE117296	SRR7535988_GSM3290607_Col_Highlight_4min_Local_Leaf_rep_2_Arabidopsis_thaliana_RNA-Seq	0.963866	0.932279	0.935231	5835410
GSE117296	SRR7535987_GSM3290607_Col_Highlight_4min_Local_Leaf_rep_2_Arabidopsis_thaliana_RNA-Seq	0.963714	0.932022	0.9353	5772504
GSE117296	SRR7535986_GSM3290607_Col_Highlight_4min_Local_Leaf_rep_2_Arabidopsis_thaliana_RNA-Seq	0.963663	0.931941	0.935194	5939138
GSE117296	SRR7535978_GSM3290605_Col_Highlight_2min_Local_Leaf_rep_2_Arabidopsis_thaliana_RNA-Seq	0.962862	0.929688	0.929216	5264906
GSE117296	SRR7535980_GSM3290605_Col_Highlight_2min_Local_Leaf_rep_2_Arabidopsis_thaliana_RNA-Seq	0.962777	0.929672	0.928749	5119601
GSE117296	SRR7535981_GSM3290605_Col_Highlight_2min_Local_Leaf_rep_2_Arabidopsis_thaliana_RNA-Seq	0.962773	0.929571	0.929262	5075654
GSE117296	SRR7535979_GSM3290605_Col_Highlight_2min_Local_Leaf_rep_2_Arabidopsis_thaliana_RNA-Seq	0.962681	0.929316	0.929194	5082099
GSE117296	SRR7535994_GSM3290609_Col_Highlight_8min_Local_Leaf_rep_2_Arabidopsis_thaliana_RNA-Seq	0.96252	0.929471	0.933112	6997533
GSE117296	SRR7535997_GSM3290609_Col_Highlight_8min_Local_Leaf_rep_2_Arabidopsis_thaliana_RNA-Seq	0.962401	0.929345	0.933063	6845950
GSE117296	SRR7535976_GSM3290604_Col_Control_0min_Systemic_Leaf_rep_2_Arabidopsis_thaliana_RNA-Seq	0.962222	0.928693	0.936085	6914966
GSE117296	SRR7535996_GSM3290609_Col_Highlight_8min_Local_Leaf_rep_2_Arabidopsis_thaliana_RNA-Seq	0.962161	0.928913	0.932762	6913344
GSE117296	SRR7535974_GSM3290604_Col_Control_0min_Systemic_Leaf_rep_2_Arabidopsis_thaliana_RNA-Seq	0.961985	0.928404	0.936252	7029255
GSE117296	SRR7535995_GSM3290609_Col_Highlight_8min_Local_Leaf_rep_2_Arabidopsis_thaliana_RNA-Seq	0.961969	0.928623	0.932826	6835915
GSE117296	SRR7535975_GSM3290604_Col_Control_0min_Systemic_Leaf_rep_2_Arabidopsis_thaliana_RNA-Seq	0.96193	0.92828	0.936005	6840770
GSE117296	SRR7535977_GSM3290604_Col_Control_0min_Systemic_Leaf_rep_2_Arabidopsis_thaliana_RNA-Seq	0.961833	0.928236	0.935753	6849443
GSE117296	SRR7535945_GSM3290596_Col_Control_0min_Systemic_Leaf_rep_1_Arabidopsis_thaliana_RNA-Seq	0.961031	0.926897	0.933892	6371096
GSE117296	SRR7535943_GSM3290596_Col_Control_0min_Systemic_Leaf_rep_1_Arabidopsis_thaliana_RNA-Seq	0.960964	0.926803	0.933788	6364074
GSE117296	SRR7535942_GSM3290596_Col_Control_0min_Systemic_Leaf_rep_1_Arabidopsis_thaliana_RNA-Seq	0.960911	0.926709	0.933986	6528126
GSE117296	SRR7535944_GSM3290596_Col_Control_0min_Systemic_Leaf_rep_1_Arabidopsis_thaliana_RNA-Seq	0.960759	0.926402	0.933784	6429166
GSE117296	SRR7536014_GSM3290614_Col_Highlight_2min_Systemic_Leaf_rep_3_Arabidopsis_thaliana_RNA-Seq	0.960077	0.924317	0.927771	5789454
GSE117296	SRR7536015_GSM3290614_Col_Highlight_2min_Systemic_Leaf_rep_3_Arabidopsis_thaliana_RNA-Seq	0.959842	0.923896	0.927859	5652321
GSE117296	SRR7536017_GSM3290614_Col_Highlight_2min_Systemic_Leaf_rep_3_Arabidopsis_thaliana_RNA-Seq	0.959783	0.923864	0.927521	5657902
GSE117296	SRR7536016_GSM3290614_Col_Highlight_2min_Systemic_Leaf_rep_3_Arabidopsis_thaliana_RNA-Seq	0.959692	0.923745	0.927417	5690854
GSE117296	SRR7535991_GSM3290608_Col_Highlight_4min_Systemic_Leaf_rep_2_Arabidopsis_thaliana_RNA-Seq	0.959684	0.923945	0.93051	6470089
GSE117296	SRR7535993_GSM3290608_Col_Highlight_4min_Systemic_Leaf_rep_2_Arabidopsis_thaliana_RNA-Seq	0.959667	0.923893	0.930608	6482495
GSE117296	SRR7535992_GSM3290608_Col_Highlight_4min_Systemic_Leaf_rep_2_Arabidopsis_thaliana_RNA-Seq	0.95949	0.923772	0.930518	6513759
GSE117296	SRR7535990_GSM3290608_Col_Highlight_4min_Systemic_Leaf_rep_2_Arabidopsis_thaliana_RNA-Seq	0.959332	0.923437	0.930784	6633714
GSE117296	SRR7535962_GSM3290601_Col_Highlight_8min_Local_Leaf_rep_1_Arabidopsis_thaliana_RNA-Seq	0.95775	0.920445	0.93166	8252899
GSE117296	SRR7535964_GSM3290601_Col_Highlight_8min_Local_Leaf_rep_1_Arabidopsis_thaliana_RNA-Seq	0.957707	0.920247	0.931765	8097171
GSE117296	SRR7535965_GSM3290601_Col_Highlight_8min_Local_Leaf_rep_1_Arabidopsis_thaliana_RNA-Seq	0.957543	0.919936	0.931423	8029534
GSE117296	SRR7535963_GSM3290601_Col_Highlight_8min_Local_Leaf_rep_1_Arabidopsis_thaliana_RNA-Seq	0.957384	0.919757	0.931623	8027842
GSE117296	SRR7535982_GSM3290606_Col_Highlight_2min_Systemic_Leaf_rep_2_Arabidopsis_thaliana_RNA-Seq	0.949166	0.902616	0.924897	6237028
GSE117296	SRR7535985_GSM3290606_Col_Highlight_2min_Systemic_Leaf_rep_2_Arabidopsis_thaliana_RNA-Seq	0.948818	0.9019	0.924707	6098316
GSE117296	SRR7535984_GSM3290606_Col_Highlight_2min_Systemic_Leaf_rep_2_Arabidopsis_thaliana_RNA-Seq	0.948682	0.901769	0.924505	6130135
GSE117296	SRR7535983_GSM3290606_Col_Highlight_2min_Systemic_Leaf_rep_2_Arabidopsis_thaliana_RNA-Seq	0.948543	0.901537	0.924374	6093278
GSE117298	SRR7536192_GSM3290658_Col_H2O_Highlight_8min_Systemic_Leaf_rep1_Arabidopsis_thaliana_RNA-Seq	0.962386	0.928788	0.929181	4726384
GSE117298	SRR7536193_GSM3290658_Col_H2O_Highlight_8min_Systemic_Leaf_rep1_Arabidopsis_thaliana_RNA-Seq	0.96238	0.928791	0.929323	4536260
GSE117298	SRR7536191_GSM3290658_Col_H2O_Highlight_8min_Systemic_Leaf_rep1_Arabidopsis_thaliana_RNA-Seq	0.962307	0.928686	0.929799	4729292
GSE117298	SRR7536190_GSM3290658_Col_H2O_Highlight_8min_Systemic_Leaf_rep1_Arabidopsis_thaliana_RNA-Seq	0.96223	0.928513	0.929446	4725386
GSE117298	SRR7536244_GSM3290671_Col_H2O_Control_Local_Leaf_rep3_Arabidopsis_thaliana_RNA-Seq	0.961539	0.927242	0.930045	6273502
GSE117298	SRR7536243_GSM3290671_Col_H2O_Control_Local_Leaf_rep3_Arabidopsis_thaliana_RNA-Seq	0.961526	0.927218	0.930286	6303477
GSE117298	SRR7536242_GSM3290671_Col_H2O_Control_Local_Leaf_rep3_Arabidopsis_thaliana_RNA-Seq	0.961517	0.927113	0.929827	6220097
GSE117298	SRR7536245_GSM3290671_Col_H2O_Control_Local_Leaf_rep3_Arabidopsis_thaliana_RNA-Seq	0.961309	0.926829	0.929835	6036758
GSE117298	SRR7536223_GSM3290666_Col_H2O_Highlight_8min_Systemic_Leaf_rep2_Arabidopsis_thaliana_RNA-Seq	0.961241	0.92639	0.929059	4775504
GSE117298	SRR7536224_GSM3290666_Col_H2O_Highlight_8min_Systemic_Leaf_rep2_Arabidopsis_thaliana_RNA-Seq	0.961091	0.92604	0.928681	4738617
GSE117298	SRR7536211_GSM3290663_Col_H2O_Control_Local_Leaf_rep2_Arabidopsis_thaliana_RNA-Seq	0.961008	0.926077	0.928128	5313526
GSE117298	SRR7536213_GSM3290663_Col_H2O_Control_Local_Leaf_rep2_Arabidopsis_thaliana_RNA-Seq	0.960975	0.925997	0.927666	5052885
GSE117298	SRR7536222_GSM3290666_Col_H2O_Highlight_8min_Systemic_Leaf_rep2_Arabidopsis_thaliana_RNA-Seq	0.960794	0.925635	0.928764	4732275
GSE117298	SRR7536225_GSM3290666_Col_H2O_Highlight_8min_Systemic_Leaf_rep2_Arabidopsis_thaliana_RNA-Seq	0.960791	0.925649	0.928236	4542418
GSE117298	SRR7536210_GSM3290663_Col_H2O_Control_Local_Leaf_rep2_Arabidopsis_thaliana_RNA-Seq	0.96072	0.925466	0.927746	5261213
GSE117298	SRR7536212_GSM3290663_Col_H2O_Control_Local_Leaf_rep2_Arabidopsis_thaliana_RNA-Seq	0.960608	0.925351	0.927255	5260105
GSE117298	SRR7536181_GSM3290655_Col_H2O_Control_Local_Leaf_rep1_Arabidopsis_thaliana_RNA-Seq	0.960107	0.924223	0.928242	4962701
GSE117298	SRR7536178_GSM3290655_Col_H2O_Control_Local_Leaf_rep1_Arabidopsis_thaliana_RNA-Seq	0.959924	0.924006	0.92908	5170163
GSE117298	SRR7536179_GSM3290655_Col_H2O_Control_Local_Leaf_rep1_Arabidopsis_thaliana_RNA-Seq	0.959919	0.92397	0.928975	5192467
GSE117298	SRR7536217_GSM3290664_Col_H2O_Control_Systemic_Leaf_rep2_Arabidopsis_thaliana_RNA-Seq	0.959862	0.923623	0.927191	4358551
GSE117298	SRR7536180_GSM3290655_Col_H2O_Control_Local_Leaf_rep1_Arabidopsis_thaliana_RNA-Seq	0.959825	0.923662	0.928268	5165729
GSE117298	SRR7536220_GSM3290665_Col_H2O_Highlight_8min_Local_Leaf_rep2_Arabidopsis_thaliana_RNA-Seq	0.959674	0.923446	0.924934	5125533
GSE117298	SRR7536214_GSM3290664_Col_H2O_Control_Systemic_Leaf_rep2_Arabidopsis_thaliana_RNA-Seq	0.959632	0.923459	0.927509	4520458
GSE117298	SRR7536221_GSM3290665_Col_H2O_Highlight_8min_Local_Leaf_rep2_Arabidopsis_thaliana_RNA-Seq	0.959577	0.92331	0.924803	4927296
GSE117298	SRR7536218_GSM3290665_Col_H2O_Highlight_8min_Local_Leaf_rep2_Arabidopsis_thaliana_RNA-Seq	0.959546	0.923175	0.925703	5111906
GSE117298	SRR7536216_GSM3290664_Col_H2O_Control_Systemic_Leaf_rep2_Arabidopsis_thaliana_RNA-Seq	0.959405	0.922919	0.92765	4537555
GSE117298	SRR7536185_GSM3290656_Col_H2O_Control_Systemic_Leaf_rep1_Arabidopsis_thaliana_RNA-Seq	0.959391	0.922965	0.927198	4512743
GSE117298	SRR7536183_GSM3290656_Col_H2O_Control_Systemic_Leaf_rep1_Arabidopsis_thaliana_RNA-Seq	0.959354	0.922968	0.927671	4694244
GSE117298	SRR7536219_GSM3290665_Col_H2O_Highlight_8min_Local_Leaf_rep2_Arabidopsis_thaliana_RNA-Seq	0.959351	0.922845	0.925603	5139039
GSE117298	SRR7536215_GSM3290664_Col_H2O_Control_Systemic_Leaf_rep2_Arabidopsis_thaliana_RNA-Seq	0.959317	0.922893	0.927758	4590164
GSE117298	SRR7536182_GSM3290656_Col_H2O_Control_Systemic_Leaf_rep1_Arabidopsis_thaliana_RNA-Seq	0.959287	0.922664	0.927843	4691637
GSE117298	SRR7536184_GSM3290656_Col_H2O_Control_Systemic_Leaf_rep1_Arabidopsis_thaliana_RNA-Seq	0.959204	0.922599	0.926995	4690977
GSE117298	SRR7536251_GSM3290673_Col_H2O_Highlight_8min_Local_Leaf_rep3_Arabidopsis_thaliana_RNA-Seq	0.958976	0.922206	0.926797	5698064
GSE117298	SRR7536250_GSM3290673_Col_H2O_Highlight_8min_Local_Leaf_rep3_Arabidopsis_thaliana_RNA-Seq	0.958902	0.921996	0.926752	5702164
GSE117298	SRR7536252_GSM3290673_Col_H2O_Highlight_8min_Local_Leaf_rep3_Arabidopsis_thaliana_RNA-Seq	0.958632	0.92157	0.926286	5721936
GSE117298	SRR7536253_GSM3290673_Col_H2O_Highlight_8min_Local_Leaf_rep3_Arabidopsis_thaliana_RNA-Seq	0.958603	0.921654	0.926127	5506175
GSE117298	SRR7536255_GSM3290674_Col_H2O_Highlight_8min_Systemic_Leaf_rep3_Arabidopsis_thaliana_RNA-Seq	0.957766	0.919796	0.927628	5059720
GSE117298	SRR7536257_GSM3290674_Col_H2O_Highlight_8min_Systemic_Leaf_rep3_Arabidopsis_thaliana_RNA-Seq	0.957706	0.919617	0.926717	4855228
GSE117298	SRR7536254_GSM3290674_Col_H2O_Highlight_8min_Systemic_Leaf_rep3_Arabidopsis_thaliana_RNA-Seq	0.957703	0.919529	0.927607	5049780
GSE117298	SRR7536256_GSM3290674_Col_H2O_Highlight_8min_Systemic_Leaf_rep3_Arabidopsis_thaliana_RNA-Seq	0.95759	0.919395	0.927135	5053017
GSE117298	SRR7536247_GSM3290672_Col_H2O_Control_Systemic_Leaf_rep3_Arabidopsis_thaliana_RNA-Seq	0.951741	0.907688	0.926046	7747026
GSE117298	SRR7536246_GSM3290672_Col_H2O_Control_Systemic_Leaf_rep3_Arabidopsis_thaliana_RNA-Seq	0.951486	0.907236	0.925812	7752082
GSE117298	SRR7536248_GSM3290672_Col_H2O_Control_Systemic_Leaf_rep3_Arabidopsis_thaliana_RNA-Seq	0.951218	0.906857	0.925135	7775742
GSE117298	SRR7536249_GSM3290672_Col_H2O_Control_Systemic_Leaf_rep3_Arabidopsis_thaliana_RNA-Seq	0.951109	0.906608	0.925303	7492770
GSE117298	SRR7536187_GSM3290657_Col_H2O_Highlight_8min_Local_Leaf_rep1_Arabidopsis_thaliana_RNA-Seq	0.940331	0.885246	0.918358	5109408
GSE117298	SRR7536188_GSM3290657_Col_H2O_Highlight_8min_Local_Leaf_rep1_Arabidopsis_thaliana_RNA-Seq	0.939842	0.884191	0.917764	5133058
GSE117298	SRR7536186_GSM3290657_Col_H2O_Highlight_8min_Local_Leaf_rep1_Arabidopsis_thaliana_RNA-Seq	0.93984	0.884448	0.918121	5121957
GSE117298	SRR7536189_GSM3290657_Col_H2O_Highlight_8min_Local_Leaf_rep1_Arabidopsis_thaliana_RNA-Seq	0.939561	0.88386	0.917715	4936715
GSE131545	SRR9099142	0.937043	0.884034	0.854759	12375532
GSE131545	SRR9099141	0.935598	0.879834	0.871086	20660176
GSE131545	SRR9099139	0.926842	0.862531	0.834364	15251961
GSE131545	SRR9099138	0.887118	0.786573	0.821663	17656329
GSE131545	SRR9099132	0.844926	0.703003	0.807074	18663302
GSE131545	SRR9099131	0.799131	0.611893	0.772148	25187572
GSE131545	SRR9099140	0.793247	0.599464	0.789501	19438882
GSE131545	SRR9099133	0.791624	0.600648	0.776865	27544124
GSE131545	SRR9099134	0.781979	0.579724	0.786578	28310018
GSE131545	SRR9099137	0.776243	0.571162	0.7709	25508906
GSE131545	SRR9099135	0.749079	0.516531	0.752	25397364
GSE131545	SRR9099130	0.690304	0.395904	0.743509	35437153
GSE131545	SRR9099144	0.681947	0.378982	0.778215	72257951
GSE131545	SRR9099136	0.679302	0.381067	0.73538	35839172
GSE131545	SRR9099129	0.659365	0.330446	0.739346	18298432
GSE131545	SRR9099145	0.647848	0.307299	0.778283	25124097
GSE131545	SRR9099146	0.646546	0.307212	0.780879	25236741
GSE131545	SRR9099143	0.64093	0.292651	0.800317	25837181
GSE132626	SRR9222539_RNA-seq_of_Arabidopsis_thaliana_leaf_tissue_high_light_time_course	0.957714	0.921846	0.941915	31857351
GSE132626	SRR9222515_RNA-seq_of_Arabidopsis_thaliana_leaf_tissue_high_light_time_course	0.952442	0.913523	0.942399	56641386
GSE132626	SRR9222529_RNA-seq_of_Arabidopsis_thaliana_leaf_tissue_high_light_time_course	0.951863	0.911706	0.939671	46066414
GSE132626	SRR9222523_RNA-seq_of_Arabidopsis_thaliana_leaf_tissue_high_light_time_course	0.951758	0.912066	0.940281	31873852
GSE132626	SRR9222528_RNA-seq_of_Arabidopsis_thaliana_leaf_tissue_high_light_time_course	0.948842	0.90702	0.936466	51065757
GSE132626	SRR9222542_RNA-seq_of_Arabidopsis_thaliana_leaf_tissue_high_light_time_course	0.947711	0.904867	0.938264	32214174
GSE132626	SRR9222519_RNA-seq_of_Arabidopsis_thaliana_leaf_tissue_high_light_time_course	0.947507	0.905	0.943802	49558965
GSE132626	SRR9222527_RNA-seq_of_Arabidopsis_thaliana_leaf_tissue_high_light_time_course	0.946427	0.902157	0.935348	65115563
GSE132626	SRR9222516_RNA-seq_of_Arabidopsis_thaliana_leaf_tissue_high_light_time_course	0.945819	0.899679	0.935394	48247007
GSE132626	SRR9222541_RNA-seq_of_Arabidopsis_thaliana_leaf_tissue_high_light_time_course	0.945717	0.898736	0.941214	64150513
GSE132626	SRR9222520_RNA-seq_of_Arabidopsis_thaliana_leaf_tissue_high_light_time_course	0.945125	0.899073	0.944856	42887761
GSE132626	SRR9222522_RNA-seq_of_Arabidopsis_thaliana_leaf_tissue_high_light_time_course	0.944341	0.898836	0.936875	38859739
GSE132626	SRR9222518_RNA-seq_of_Arabidopsis_thaliana_leaf_tissue_high_light_time_course	0.943082	0.895762	0.941656	40395308
GSE132626	SRR9222531_RNA-seq_of_Arabidopsis_thaliana_leaf_tissue_high_light_time_course	0.942643	0.894611	0.93556	56357431
GSE132626	SRR9222540_RNA-seq_of_Arabidopsis_thaliana_leaf_tissue_high_light_time_course	0.941894	0.890446	0.941725	57393975
GSE132626	SRR9222550_RNA-seq_of_Arabidopsis_thaliana_leaf_tissue_high_light_time_course	0.94182	0.890908	0.936776	35694949
GSE132626	SRR9222532_RNA-seq_of_Arabidopsis_thaliana_leaf_tissue_high_light_time_course	0.940702	0.890949	0.934222	35945638
GSE132626	SRR9222533_RNA-seq_of_Arabidopsis_thaliana_leaf_tissue_high_light_time_course	0.940698	0.891031	0.940074	34732669
GSE132626	SRR9222537_RNA-seq_of_Arabidopsis_thaliana_leaf_tissue_high_light_time_course	0.940581	0.890124	0.93397	58726998
GSE132626	SRR9222530_RNA-seq_of_Arabidopsis_thaliana_leaf_tissue_high_light_time_course	0.939703	0.889721	0.934608	34911380
GSE132626	SRR9222536_RNA-seq_of_Arabidopsis_thaliana_leaf_tissue_high_light_time_course	0.939502	0.889321	0.93613	46618864
GSE132626	SRR9222545_RNA-seq_of_Arabidopsis_thaliana_leaf_tissue_high_light_time_course	0.938963	0.88452	0.940957	42258289
GSE132626	SRR9222544_RNA-seq_of_Arabidopsis_thaliana_leaf_tissue_high_light_time_course	0.937017	0.881968	0.935467	40606857
GSE132626	SRR9222535_RNA-seq_of_Arabidopsis_thaliana_leaf_tissue_high_light_time_course	0.936777	0.88344	0.937135	64170619
GSE132626	SRR9222524_RNA-seq_of_Arabidopsis_thaliana_leaf_tissue_high_light_time_course	0.935927	0.881997	0.935103	38700061
GSE132626	SRR9222517_RNA-seq_of_Arabidopsis_thaliana_leaf_tissue_high_light_time_course	0.935887	0.88402	0.936098	26021011
GSE132626	SRR9222548_RNA-seq_of_Arabidopsis_thaliana_leaf_tissue_high_light_time_course	0.934612	0.877566	0.930988	39826934
GSE132626	SRR9222549_RNA-seq_of_Arabidopsis_thaliana_leaf_tissue_high_light_time_course	0.933648	0.87641	0.932136	48600732
GSE132626	SRR9222547_RNA-seq_of_Arabidopsis_thaliana_leaf_tissue_high_light_time_course	0.931646	0.873493	0.933044	38082046
GSE132626	SRR9222521_RNA-seq_of_Arabidopsis_thaliana_leaf_tissue_high_light_time_course	0.931346	0.8742	0.923898	41460172
GSE132626	SRR9222534_RNA-seq_of_Arabidopsis_thaliana_leaf_tissue_high_light_time_course	0.929145	0.868802	0.936421	44686700
GSE132626	SRR9222538_RNA-seq_of_Arabidopsis_thaliana_leaf_tissue_high_light_time_course	0.927056	0.867016	0.932665	49873383
GSE132626	SRR9222546_RNA-seq_of_Arabidopsis_thaliana_leaf_tissue_high_light_time_course	0.926889	0.86381	0.934877	45718212
GSE132626	SRR9222525_RNA-seq_of_Arabidopsis_thaliana_leaf_tissue_high_light_time_course	0.925753	0.861165	0.916998	24984581
GSE132626	SRR9222543_RNA-seq_of_Arabidopsis_thaliana_leaf_tissue_high_light_time_course	0.924427	0.85953	0.928178	37053529
GSE132626	SRR9222526_RNA-seq_of_Arabidopsis_thaliana_leaf_tissue_high_light_time_course	0.920558	0.852654	0.912748	13543288
GSE134391	SRR9696659_GSM3945668_Leaves_HL-1_Arabidopsis_thaliana_RNA-Seq	0.974485	0.954485	0.950365	39387169
GSE134391	SRR9696666_GSM3945675_Leaves_CT-3_Arabidopsis_thaliana_RNA-Seq	0.974177	0.952032	0.936552	36884969
GSE134391	SRR9696667_GSM3945676_Leaves_HL-3_Arabidopsis_thaliana_RNA-Seq	0.973729	0.953423	0.948139	36430258
GSE134391	SRR9696658_GSM3945667_Leaves_CT-1_Arabidopsis_thaliana_RNA-Seq	0.973694	0.951342	0.93667	37601038
GSE134391	SRR9696663_GSM3945672_Leaves_HL-2_Arabidopsis_thaliana_RNA-Seq	0.97296	0.951655	0.949397	39828762
GSE134391	SRR9696662_GSM3945671_Leaves_CT-2_Arabidopsis_thaliana_RNA-Seq	0.969845	0.943904	0.935008	36327182
GSE137650	SRR10137292_GSM4083731_Rosette_leaves_Control_WT_0_h_replicate_3_Arabidopsis_thaliana_RNA-Seq	0.978295	0.961367	0.937587	18414169
GSE137650	SRR10137295_GSM4083734_Rosette_leaves_Control_WT_6_h_replicate_3_Arabidopsis_thaliana_RNA-Seq	0.97513	0.954336	0.906487	16461177
GSE137650	SRR10137294_GSM4083733_Rosette_leaves_Control_WT_6_h_replicate_2_Arabidopsis_thaliana_RNA-Seq	0.97362	0.961734	0.930326	18419696
GSE137650	SRR10137293_GSM4083732_Rosette_leaves_Control_WT_6_h_replicate_1_Arabidopsis_thaliana_RNA-Seq	0.973176	0.956877	0.922438	18723724
GSE137650	SRR10137308_GSM4083747_Rosette_leaves_High_light_WT_30_h_replicate_1_Arabidopsis_thaliana_RNA-Seq	0.971057	0.952994	0.92102	16736220
GSE137650	SRR10137291_GSM4083730_Rosette_leaves_Control_WT_0_h_replicate_2_Arabidopsis_thaliana_RNA-Seq	0.970583	0.953118	0.932973	18840649
GSE137650	SRR10137298_GSM4083737_Rosette_leaves_Control_WT_30_h_replicate_3_Arabidopsis_thaliana_RNA-Seq	0.970497	0.960739	0.929467	15695324
GSE137650	SRR10137309_GSM4083748_Rosette_leaves_High_light_WT_30_h_replicate_2_Arabidopsis_thaliana_RNA-Seq	0.968405	0.943707	0.913814	19256771
GSE137650	SRR10137297_GSM4083736_Rosette_leaves_Control_WT_30_h_replicate_2_Arabidopsis_thaliana_RNA-Seq	0.967016	0.95637	0.92669	21639199
GSE137650	SRR10137306_GSM4083745_Rosette_leaves_High_light_WT_6_h_replicate_2_Arabidopsis_thaliana_RNA-Seq	0.96681	0.947564	0.920779	22828477
GSE137650	SRR10137305_GSM4083744_Rosette_leaves_High_light_WT_6_h_replicate_1_Arabidopsis_thaliana_RNA-Seq	0.965904	0.952388	0.920501	19411426
GSE137650	SRR10137296_GSM4083735_Rosette_leaves_Control_WT_30_h_replicate_1_Arabidopsis_thaliana_RNA-Seq	0.965531	0.95381	0.930624	20123699
GSE137650	SRR10137310_GSM4083749_Rosette_leaves_High_light_WT_30_h_replicate_3_Arabidopsis_thaliana_RNA-Seq	0.964102	0.947568	0.926776	26491566
GSE137650	SRR10137290_GSM4083729_Rosette_leaves_Control_WT_0_h_replicate_1_Arabidopsis_thaliana_RNA-Seq	0.964035	0.951498	0.934436	18118833
GSE137650	SRR10137307_GSM4083746_Rosette_leaves_High_light_WT_6_h_replicate_3_Arabidopsis_thaliana_RNA-Seq	0.953309	0.93839	0.923289	27663578
GSE138196	SRR10205867_GSM4101589_0min_Systemic_CT_2	0.971454	0.948044	0.943535	12461468
GSE138196	SRR10205872_GSM4101594_2min_Systemic_HL_1	0.970763	0.946628	0.943786	14104699
GSE138196	SRR10205868_GSM4101590_0min_Systemic_CT_3	0.970598	0.946133	0.942794	12294235
GSE138196	SRR10205866_GSM4101588_0min_Systemic_CT_1	0.970025	0.945194	0.942469	14183128
GSE138196	SRR10205874_GSM4101596_2min_Systemic_HL_3	0.969777	0.944482	0.942323	13848215
GSE138196	SRR10205873_GSM4101595_2min_Systemic_HL_2	0.968943	0.942943	0.942256	13810298
GSE138196	SRR10205900_GSM4101622_8min_Systemic_HS_2	0.968634	0.942521	0.943449	44154306
GSE138196	SRR10205906_GSM4101628_8min_Systemic_HL_2	0.967335	0.940029	0.943239	47192803
GSE138196	SRR10205905_GSM4101627_8min_Systemic_HL_1	0.966942	0.939344	0.94268	46006999
GSE138196	SRR10205907_GSM4101629_8min_Systemic_HL_3	0.966778	0.939037	0.942954	45641560
GSE138196	SRR10205901_GSM4101623_8min_Systemic_HS_3	0.96633	0.938126	0.941545	40921831
GSE138196	SRR10205899_GSM4101621_8min_Systemic_HS_1	0.966055	0.937592	0.940482	41167350
GSE138196	SRR10205863_GSM4101585_0min_Local_CT_1	0.965554	0.935851	0.935869	13764312
GSE138196	SRR10205898_GSM4101620_8min_Local_HS_3	0.965088	0.935045	0.937773	45137273
GSE138196	SRR10205864_GSM4101586_0min_Local_CT_2	0.964686	0.934216	0.934444	14493683
GSE138196	SRR10205903_GSM4101625_8min_Local_HL_2	0.964614	0.934138	0.937081	46373934
GSE138196	SRR10205865_GSM4101587_0min_Local_CT_3	0.963992	0.932885	0.934264	13799749
GSE138196	SRR10205902_GSM4101624_8min_Local_HL_1	0.963727	0.932271	0.937849	35365359
GSE138196	SRR10205871_GSM4101593_2min_Local_HL_3	0.963626	0.932071	0.934273	14127587
GSE138196	SRR10205869_GSM4101591_2min_Local_HL_1	0.963171	0.931213	0.934025	14491558
GSE138196	SRR10205896_GSM4101618_8min_Local_HS_1	0.962346	0.929822	0.935496	45057393
GSE138196	SRR10205904_GSM4101626_8min_Local_HL_3	0.962155	0.929522	0.935169	48594961
GSE138196	SRR10205897_GSM4101619_8min_Local_HS_2	0.961335	0.927843	0.933358	45813745
GSE138196	SRR10205870_GSM4101592_2min_Local_HL_2	0.959805	0.92446	0.927615	12935248
GSE141916	SRR10677202_GSM4216270_Col_systemic_0min_2_Arabidopsis_thaliana_RNA-Seq	0.966875	0.937086	0.93591	92583568
GSE141916	SRR10677204_GSM4216272_Col_systemic_2min_1_Arabidopsis_thaliana_RNA-Seq	0.966502	0.936189	0.932124	99568087
GSE141916	SRR10677237_GSM4216257_Col_local_0min_1_Arabidopsis_thaliana_RNA-Seq	0.966094	0.935593	0.934949	85843001
GSE141916	SRR10677244_GSM4216264_Col_local_8min_2_Arabidopsis_thaliana_RNA-Seq	0.965938	0.935304	0.931269	87653595
GSE141916	SRR10677205_GSM4216273_Col_systemic_2min_2_Arabidopsis_thaliana_RNA-Seq	0.965915	0.935193	0.934079	85606371
GSE141916	SRR10677246_GSM4216266_Col_local_30min_1_Arabidopsis_thaliana_RNA-Seq	0.965791	0.934967	0.931217	89475550
GSE141916	SRR10677206_GSM4216274_Col_systemic_2min_3_Arabidopsis_thaliana_RNA-Seq	0.965642	0.934663	0.930802	84747294
GSE141916	SRR10677211_GSM4216279_Col_systemic_30min_2_Arabidopsis_thaliana_RNA-Seq	0.965341	0.933677	0.929648	84761601
GSE141916	SRR10677242_GSM4216262_Col_local_2min_3_Arabidopsis_thaliana_RNA-Seq	0.965152	0.933531	0.93081	84181811
GSE141916	SRR10677240_GSM4216260_Col_local_2min_1_Arabidopsis_thaliana_RNA-Seq	0.965136	0.933782	0.933093	90097163
GSE141916	SRR10677209_GSM4216277_Col_systemic_8min_3_Arabidopsis_thaliana_RNA-Seq	0.965006	0.933316	0.93156	88949781
GSE141916	SRR10677199_GSM4216268_Col_local_30min_3_Arabidopsis_thaliana_RNA-Seq	0.96497	0.933468	0.929378	84197343
GSE141916	SRR10677243_GSM4216263_Col_local_8min_1_Arabidopsis_thaliana_RNA-Seq	0.964788	0.933082	0.929043	87974692
GSE141916	SRR10677208_GSM4216276_Col_systemic_8min_2_Arabidopsis_thaliana_RNA-Seq	0.964692	0.932554	0.927274	87065376
GSE141916	SRR10677238_GSM4216258_Col_local_0min_2_Arabidopsis_thaliana_RNA-Seq	0.964633	0.932781	0.93113	80582261
GSE141916	SRR10677212_GSM4216280_Col_systemic_30min_3_Arabidopsis_thaliana_RNA-Seq	0.964591	0.932574	0.928275	92652628
GSE141916	SRR10677245_GSM4216265_Col_local_8min_3_Arabidopsis_thaliana_RNA-Seq	0.96457	0.932617	0.928935	81541949
GSE141916	SRR10677207_GSM4216275_Col_systemic_8min_1_Arabidopsis_thaliana_RNA-Seq	0.964401	0.932066	0.928527	93399640
GSE141916	SRR10677241_GSM4216261_Col_local_2min_2_Arabidopsis_thaliana_RNA-Seq	0.964199	0.931996	0.929437	97494047
GSE141916	SRR10677200_GSM4216269_Col_systemic_0min_1_Arabidopsis_thaliana_RNA-Seq	0.964046	0.931572	0.930733	85773340
GSE141916	SRR10677210_GSM4216278_Col_systemic_30min_1_Arabidopsis_thaliana_RNA-Seq	0.963881	0.93094	0.929637	95279004
GSE141916	SRR10677239_GSM4216259_Col_local_0min_3_Arabidopsis_thaliana_RNA-Seq	0.963182	0.929932	0.924564	82377441
GSE141916	SRR10677198_GSM4216267_Col_local_30min_2_Arabidopsis_thaliana_RNA-Seq	0.962744	0.928997	0.926663	86598745
GSE141916	SRR10677203_GSM4216271_Col_systemic_0min_3_Arabidopsis_thaliana_RNA-Seq	0.961444	0.926398	0.924746	82304313
GSE147962	SRR11468681_GSM4450962_Control_CT_1_Arabidopsis_thaliana	0.976138	0.955531	0.940924	81277661
GSE147962	SRR11468682_GSM4450963_Control_CT_2_Arabidopsis_thaliana	0.975976	0.95512	0.941259	77392703
GSE147962	SRR11468683_GSM4450964_Control_CT_3_Arabidopsis_thaliana	0.975969	0.955243	0.941925	90969717
GSE147962	SRR11468693_GSM4450974_highlight_HL_14_Arabidopsis_thaliana	0.975217	0.953807	0.93423	88526590
GSE147962	SRR11468694_GSM4450975_highlight_HL_15_Arabidopsis_thaliana	0.975064	0.953602	0.933484	95701097
GSE147962	SRR11468695_GSM4450976_highlight_HL_16_Arabidopsis_thaliana	0.970463	0.944069	0.932384	84697514
GSE158898	SRR12762088_GSM4815441_ESSEX_HL_1_COL0_1_Arabidopsis_thaliana_RNA-Seq	0.971555	0.956522	0.932193	39919013
GSE158898	SRR12762090_GSM4815443_ESSEX_HL_3_COL0_3_Arabidopsis_thaliana_RNA-Seq	0.969368	0.955798	0.931129	46284925
GSE158898	SRR12762091_GSM4815444_ESSEX_HL_4_COL0_4_Arabidopsis_thaliana_RNA-Seq	0.969321	0.952218	0.931299	42506544
GSE158898	SRR12762089_GSM4815442_ESSEX_HL_2_COL0_2_Arabidopsis_thaliana_RNA-Seq	0.968848	0.950154	0.929361	41464460
GSE158898	SRR12762092_GSM4815445_ESSEX_HL_5_COL0_HL_1_Arabidopsis_thaliana_RNA-Seq	0.960212	0.949852	0.936813	42382468
GSE158898	SRR12762095_GSM4815448_ESSEX_HL_8_COL0_HL_4_Arabidopsis_thaliana_RNA-Seq	0.95987	0.950803	0.937243	40958329
GSE158898	SRR12762093_GSM4815446_ESSEX_HL_6_COL0_HL_2_Arabidopsis_thaliana_RNA-Seq	0.957925	0.948916	0.935669	46475774
GSE158898	SRR12762094_GSM4815447_ESSEX_HL_7_COL0_HL_3_Arabidopsis_thaliana_RNA-Seq	0.957897	0.948794	0.935891	42291144
GSE201015	SRR19676668_GSM6249086_Total_mRNA_fraction_at_0_mins_high-light_rep_2_Arabidopsis_thaliana_RNA-Seq	0.974868	0.953005	0.939103	7079348
GSE201015	SRR19676695_GSM6249093_Total_mRNA_fraction_at_30_mins_high-light_rep_3_Arabidopsis_thaliana_RNA-Seq	0.974174	0.952254	0.94116	6268377
GSE201015	SRR19676694_GSM6249092_Total_mRNA_fraction_at_0_mins_high-light_rep_3_Arabidopsis_thaliana_RNA-Seq	0.973492	0.950303	0.935265	5094229
GSE201015	SRR19676664_GSM6249082_Total_mRNA_fraction_at_60_mins_high-light_rep_1_Arabidopsis_thaliana_RNA-Seq	0.972429	0.948803	0.946973	8159863
GSE201015	SRR19676669_GSM6249087_Total_mRNA_fraction_at_30_mins_high-light_rep_2_Arabidopsis_thaliana_RNA-Seq	0.972184	0.948603	0.941096	7140544
GSE201015	SRR19676662_GSM6249080_Total_mRNA_fraction_at_0_mins_high-light_rep_1_Arabidopsis_thaliana_RNA-Seq	0.961197	0.926328	0.932179	7733086
GSE201015	SRR19676696_GSM6249094_Total_mRNA_fraction_at_60_mins_high-light_rep_3_Arabidopsis_thaliana_RNA-Seq	0.955592	0.915797	0.935726	5753839
GSE201015	SRR19676670_GSM6249088_Total_mRNA_fraction_at_60_mins_high-light_rep_2_Arabidopsis_thaliana_RNA-Seq	0.866024	0.738578	0.886122	8368022
GSE201015	SRR19676663_GSM6249081_Total_mRNA_fraction_at_30_mins_high-light_rep_1_Arabidopsis_thaliana_RNA-Seq	0.852546	0.711665	0.886664	8729701
GSE208563	SRR20308800_GSM6351300_Col-0_t0_rep2_Arabidopsis_thaliana_RNA-Seq	0.968149	0.939442	0.933245	39603546
GSE208563	SRR20308782_GSM6351318_Col-0_t6HL_rep2_Arabidopsis_thaliana_RNA-Seq	0.968131	0.939002	0.936766	33818159
GSE208563	SRR20308799_GSM6351301_Col-0_t0_rep3_Arabidopsis_thaliana_RNA-Seq	0.968007	0.939307	0.934216	39794029
GSE208563	SRR20308801_GSM6351299_Col-0_t0_rep1_Arabidopsis_thaliana_RNA-Seq	0.967345	0.938028	0.934419	34971916
GSE208563	SRR20308781_GSM6351319_Col-0_t6HL_rep3_Arabidopsis_thaliana_RNA-Seq	0.964975	0.932927	0.936389	30831527
GSE208563	SRR20308783_GSM6351317_Col-0_t6HL_rep1_Arabidopsis_thaliana_RNA-Seq	0.96394	0.930743	0.933856	44407460
GSE236872	SRR25205019	0.965931	0.953433	0.925563	36874883
GSE236872	SRR25205020	0.965247	0.952422	0.924096	41862034
GSE236872	SRR25205016	0.962085	0.950407	0.932231	29697297
GSE236872	SRR25205017	0.960481	0.945839	0.931627	32949622
GSE236872	SRR25205015	0.959466	0.95459	0.93519	33382756
GSE236872	SRR25205018	0.958867	0.953728	0.934484	32632385
GSE236872	SRR25205013	0.956885	0.951986	0.934662	31999214
GSE236872	SRR25205014	0.955567	0.951806	0.93464	28444449
GSE242435	SRR25926037	0.970281	0.958669	0.935624	43864718
GSE242435	SRR25926036	0.969948	0.95741	0.935577	48785957
GSE242435	SRR25926038	0.966141	0.952641	0.933015	56346848
GSE242435	SRR25926033	0.964085	0.950939	0.940366	40229132
GSE242435	SRR25926035	0.961035	0.950783	0.94026	79225655
GSE242435	SRR25926034	0.936197	0.923856	0.92177	58703357
GSE251796	SRR27318181	0.942238	0.842327	0.77105	131702042
GSE251796	SRR27318182	0.937966	0.84503	0.805367	151528502
GSE251796	SRR27318180	0.931508	0.833612	0.796364	234184946
GSE251796	SRR27318206	0.928299	0.811573	0.756784	72068752
GSE251796	SRR27318207	0.92806	0.8122	0.744445	77682732
GSE251796	SRR27318191	0.927081	0.82086	0.74408	64368811
GSE251796	SRR27318189	0.924411	0.81799	0.731439	35970014
GSE251796	SRR27318188	0.923828	0.804551	0.728959	53073737
GSE251796	SRR27318190	0.919203	0.818248	0.742886	83198897
GSE251796	SRR27318196	0.918144	0.810504	0.731642	102923503
GSE251796	SRR27318197	0.916097	0.817378	0.733438	109427907
GSE251796	SRR27318208	0.906183	0.783191	0.737007	70497646
GSE251796	SRR27318195	0.900303	0.798256	0.73413	162513977
GSE251796	SRR27318205	0.89531	0.788313	0.715667	104983964
GSE251796	SRR27318204	0.86142	0.751401	0.76204	119545281
GSE251796	SRR27318186	0.848037	0.7244	0.719446	363448109
GSE251796	SRR27318187	0.62718	0.366729	0.740677	22888177
GSE268410	SRR29195772_GSM8290854_control_plants_at_control_condition_rep_3_Arabidopsis_thaliana_RNA-Seq	0.959546	0.946631	0.925511	47410013
GSE268410	SRR29195773_GSM8290853_control_plants_at_control_condition_rep_2_Arabidopsis_thaliana_RNA-Seq	0.958771	0.943961	0.925519	44108365
GSE268410	SRR29195774_GSM8290852_control_plants_at_control_condition_rep_1_Arabidopsis_thaliana_RNA-Seq	0.958494	0.943935	0.92475	40460902
GSE268410	SRR29195766_GSM8290860_control_plants_HL_rep_3_Arabidopsis_thaliana_RNA-Seq	0.95695	0.947447	0.932925	48803545
GSE268410	SRR29195768_GSM8290858_control_plants_HL_rep_1_Arabidopsis_thaliana_RNA-Seq	0.955677	0.945062	0.932281	48197568
GSE268410	SRR29195767_GSM8290859_control_plants_HL_rep_2_Arabidopsis_thaliana_RNA-Seq	0.955035	0.944325	0.932524	55300591
GSE277977	SRR30791758_GSM8536583_HL60_1_Arabidopsis_thaliana_RNA-Seq	0.962992	0.935012	0.949759	19151541
GSE277977	SRR30791756_GSM8536585_HL60_3_Arabidopsis_thaliana_RNA-Seq	0.961589	0.932523	0.948568	19146389
GSE277977	SRR30791757_GSM8536584_HL60_2_Arabidopsis_thaliana_RNA-Seq	0.960368	0.930129	0.946846	19366372
GSE277977	SRR30791760_GSM8536581_HL15_2_Arabidopsis_thaliana_RNA-Seq	0.959034	0.926629	0.941653	29766282
GSE277977	SRR30791759_GSM8536582_HL15_3_Arabidopsis_thaliana_RNA-Seq	0.95887	0.926288	0.941319	21444844
GSE277977	SRR30791761_GSM8536580_HL15_1_Arabidopsis_thaliana_RNA-Seq	0.958134	0.925097	0.943396	29309445
GSE277977	SRR30791763_GSM8536578_GL_2_Arabidopsis_thaliana_RNA-Seq	0.955272	0.920048	0.942012	20165472
GSE277977	SRR30791764_GSM8536577_GL_1_Arabidopsis_thaliana_RNA-Seq	0.955173	0.919783	0.942306	18327422
GSE277977	SRR30791762_GSM8536579_GL_3_Arabidopsis_thaliana_RNA-Seq	0.95464	0.918645	0.940668	21747462
GSE60865	SRR1560613_GSM1491396_HL20-1_Arabidopsis_thaliana_RNA-Seq	0.970584	0.921907	0.939261	51704826
GSE60865	SRR1560610_GSM1491393_Contr-1_Arabidopsis_thaliana_RNA-Seq	0.970249	0.923515	0.93975	55098038
GSE60865	SRR1560611_GSM1491394_Contr-2_Arabidopsis_thaliana_RNA-Seq_	0.969961	0.922934	0.938972	42851129
GSE60865	SRR1560612_GSM1491395_Contr-3_Arabidopsis_thaliana_RNA-Seq	0.96989	0.922449	0.938313	47447772
GSE60865	SRR1560617_GSM1491400_HL60-2_Arabidopsis_thaliana_RNA-Seq	0.966552	0.91868	0.936375	34924650
GSE60865	SRR1560616_GSM1491399_HL60-1_Arabidopsis_thaliana_RNA-Seq	0.964683	0.916909	0.935635	39075696
GSE60865	SRR1560614_GSM1491397_HL20-2_Arabidopsis_thaliana_RNA-Seq	0.964366	0.911924	0.935467	39084924
GSE60865	SRR1560618_GSM1491401_HL60-3_Arabidopsis_thaliana_RNA-Seq	0.956543	0.908263	0.929175	39941727
GSE60865	SRR1560615_GSM1491398_HL20-3_Arabidopsis_thaliana_RNA-Seq	0.90095	0.845888	0.895138	28696366
PRJNA650313	SRR12377950_Arabidopsis_3	0.502332	0.17771	0.420809	20127188
PRJNA650313	SRR12377947_Arabidopsis_6	0.49922	0.177078	0.41301	20884289
PRJNA650313	SRR12377949_Arabidopsis_4	0.498595	0.181453	0.42703	20498341
PRJNA650313	SRR12377952_Arabidopsis_1	0.496487	0.187582	0.429396	20955712
PRJNA650313	SRR12377951_Arabidopsis_2	0.495758	0.202209	0.404047	20725474
PRJNA650313	SRR12377948_Arabidopsis_5	0.477017	0.189234	0.415902	21396516
PRJNA699408	SRR13638399_RNA-seq_of_Arabidopsis_thaliana_high_light_conditions	0.951371	0.936413	0.824105	46099217
PRJNA699408	SRR13638393_RNA-seq_of_Arabidopsis_thaliana_control_conditions	0.941815	0.923716	0.814103	46332792
PRJNA699408	SRR13638392_RNA-seq_of_Arabidopsis_thaliana_high_light_conditions	0.941347	0.925401	0.820633	46577683
PRJNA699408	SRR13638395_RNA-seq_of_Arabidopsis_thaliana_control_conditions	0.939561	0.919943	0.81178	46334531
PRJNA699408	SRR13638394_RNA-seq_of_Arabidopsis_thaliana_control_conditions	0.93931	0.921013	0.81165	46591609
PRJNA699408	SRR13638398_RNA-seq_of_Arabidopsis_thaliana_high_light_conditions	0.937467	0.918986	0.814602	46630572
PRJNA817005	SRR18441158	0.974127	0.965525	0.939519	13222755
PRJNA817005	SRR18441162	0.973359	0.961038	0.908941	22205541
PRJNA817005	SRR18441181	0.973213	0.959375	0.906434	24641360
PRJNA817005	SRR18441193	0.972402	0.963254	0.907291	28787296
PRJNA817005	SRR18441190	0.971206	0.963876	0.932841	16723498
PRJNA817005	SRR18441194	0.971015	0.965358	0.92931	9442887
PRJNA817005	SRR18441164	0.970675	0.965176	0.932047	40968913
PRJNA817005	SRR18441176	0.970186	0.962122	0.936198	26369012
PRJNA817005	SRR18441152	0.970128	0.962325	0.930755	39104649
PRJNA817005	SRR18441157	0.969771	0.96169	0.939457	19814003
PRJNA817005	SRR18441186	0.969625	0.96088	0.931302	44157163
PRJNA817005	SRR18441155	0.969559	0.96311	0.925403	51229496
PRJNA817005	SRR18441165	0.969494	0.964308	0.930101	43202435
PRJNA817005	SRR18441184	0.969355	0.959846	0.934534	28825798
PRJNA817005	SRR18441173	0.969302	0.964607	0.93168	41213758
PRJNA817005	SRR18441161	0.969228	0.962042	0.927413	63301265
PRJNA817005	SRR18441175	0.969207	0.961172	0.934035	45554501
PRJNA817005	SRR18441188	0.969158	0.962852	0.93025	41377485
PRJNA817005	SRR18441153	0.969031	0.960972	0.929321	56253257
PRJNA817005	SRR18441179	0.968911	0.959971	0.930769	41272712
PRJNA817005	SRR18441163	0.968786	0.964866	0.930441	52088276
PRJNA817005	SRR18441151	0.968522	0.962654	0.929708	50092339
PRJNA817005	SRR18441195	0.968498	0.96194	0.928937	46910236
PRJNA817005	SRR18441183	0.968453	0.961301	0.928951	41077371
PRJNA817005	SRR18441172	0.968327	0.959443	0.92799	57222099
PRJNA817005	SRR18441180	0.968234	0.960399	0.931419	48277975
PRJNA817005	SRR18441159	0.9682	0.962838	0.936144	29513783
PRJNA817005	SRR18441174	0.968029	0.964214	0.932204	51054958
PRJNA817005	SRR18441156	0.967941	0.961691	0.940061	43692462
PRJNA817005	SRR18441160	0.967911	0.960956	0.932678	48067932
PRJNA817005	SRR18441177	0.967905	0.961396	0.936428	36595860
PRJNA817005	SRR18441189	0.967697	0.96243	0.932543	50698293
PRJNA817005	SRR18441185	0.967408	0.96143	0.934849	52486162
PRJNA817005	SRR18441187	0.967272	0.960736	0.931674	59614446
PRJNA817005	SRR18441191	0.967249	0.962511	0.931203	53335836
PRJNA817005	SRR18441192	0.967231	0.962901	0.928557	57772639
PRJNA817005	SRR18441182	0.966261	0.959795	0.935218	42891655
PRJNA817005	SRR18441178	0.965717	0.958434	0.936303	43085827
PRJNA817005	SRR18441154	0.965351	0.961459	0.931732	57169920
PRJNA817005	SRR18441169	0.964164	0.960024	0.940658	30276389
PRJNA817005	SRR18441166	0.963734	0.960239	0.937334	19797007
PRJNA817005	SRR18441171	0.962692	0.959099	0.941531	45874012
PRJNA817005	SRR18441170	0.962066	0.958394	0.939881	53350228
PRJNA817005	SRR18441168	0.959394	0.95731	0.939891	44942962
PRJNA817005	SRR18441167	0.959381	0.956987	0.936931	44174310
PRJNA899318	SRR22225469	0.966236	0.954273	0.913273	39449109
PRJNA899318	SRR22225470	0.964312	0.954202	0.911284	39220357
PRJNA899318	SRR22225468	0.962115	0.952412	0.914099	39914256
PRJNA899318	SRR22225467	0.957399	0.948102	0.909279	40955450
